# Supplementary material for: Newly assembled mitochondrial genomes of Hypericum (Hypericaceae) provide insights into phylogenetic relationships and inter-organellar conflict
Source: Front Plant Sci. 2026 Feb 4;17:1763082. doi: 10.3389/fpls.2026.1763082 (PMC12913449; doi:10.3389/fpls.2026.1763082)
Supplement: Supplementary file 1 [file Supplementaryfile1.xlsx]

## Sheet: Table S16
Table S16 The RNA editing site identified in the H. hirsutum mitogenome.
Gene_Name	Base_Position	Codon_Position	Upstream	Target	Downstream	Score	Amino_Position	Codon_Change	Amino_Change	Change_Type
atp1	1178	2	GAAACAAGTCTGCGGAAGTT	C	AAAACTAGAATTGGCACAAT	1	393	UCA -> UUA	Ser -> Leu	Non-Synonymous
atp4	44	2	TGCTCTTATTCTATCTATTT	C	TGCATTAAGTTCGAAGAAGA	0.951	15	UCU -> UUU	Ser -> Phe	Non-Synonymous
atp4	68	2	ATTAAGTTCGAAGAAGATCT	C	AATCTATAATGAAGAAATGA	1	23	UCA -> UUA	Ser -> Leu	Non-Synonymous
atp4	194	2	CCAGGCTATTCAGGAAGAAT	C	GCAGCAATTCCCCAATCCTA	0.998	65	UCG -> UUG	Ser -> Leu	Non-Synonymous
atp4	206	2	GGAAGAATCGCAGCAATTCC	C	CAATCCTAACGAAGTAGTTC	0.999	69	CCC -> CUC	Pro -> Leu	Non-Synonymous
atp4	229	1	ATCCTAACGAAGTAGTTCTT	C	CGGAATCCAATGAACAACAA	0.96	77	CCG -> UCG	Pro -> Ser	Non-Synonymous
atp4	230	2	TCCTAACGAAGTAGTTCTTC	C	GGAATCCAATGAACAACAAC	0.999	77	CCG -> CUG	Pro -> Leu	Non-Synonymous
atp4	374	2	CCGAAACCTAAATGTTAAGT	C	AGCAACACTTCCAAATGCCA	0.999	125	UCA -> UUA	Ser -> Leu	Non-Synonymous
atp4	386	2	TGTTAAGTCAGCAACACTTC	C	AAATGCCACTTCTTCCCATC	0.959	129	CCA -> CUA	Pro -> Leu	Non-Synonymous
atp6	37	1	TGTATTTCTCATTCACAAAT	C	CCTCTTTGTTTATGCTGCTC	0.999	13	CCC -> UCC	Pro -> Ser	Non-Synonymous
atp6	79	1	CTCTCAGTTTGGTCTTACTT	C	TGGTTCATTTTGTTACGAAA	0.905	27	CUG -> UUG	Leu -> Leu	Synonymous
atp6	85	1	GTTTGGTCTTACTTCTGGTT	C	ATTTTGTTACGAAAAAGGGA	0.906	29	CAU -> UAU	His -> Tyr	Non-Synonymous
atp6	116	2	GAAAAAGGGAGGAGGAAACT	C	AGTACCAAATGCTTGGCAAT	1	39	UCA -> UUA	Ser -> Leu	Non-Synonymous
atp6	173	2	TTATGATTTCGTGTTGAACC	C	GGTAAACGAACAAATAGGTG	0.987	58	CCG -> CUG	Pro -> Leu	Non-Synonymous
atp6	229	1	TGAAACAAAAGTTTTTCCCT	C	GCATCTTGGTCACTTTTACT	0.998	77	CGC -> UGC	Arg -> Cys	Non-Synonymous
atp6	254	2	CTTGGTCACTTTTACTTTTT	C	GTTATTTCGTAATCTCCAGG	0.998	85	UCG -> UUG	Ser -> Leu	Non-Synonymous
atp6	262	1	CTTTTACTTTTTCGTTATTT	C	GTAATCTCCAGGGTATGATA	0.999	88	CGU -> UGU	Arg -> Cys	Non-Synonymous
atp6	270	3	TTTTCGTTATTTCGTAATCT	C	CAGGGTATGATACCTTATAG	0.971	90	CUC -> CUU	Leu -> Leu	Synonymous
atp6	401	2	GCTTCATTTTTTAAGCTTCT	C	CTTACCCGCAGGAGTCCCAC	1	134	UCC -> UUC	Ser -> Phe	Non-Synonymous
atp6	707	2	TATTTACTTGAATGATGCTA	C	AAATCTCCATTAANNNNNNN	0.996	236	ACA -> AUA	Thr -> Met	Non-Synonymous
atp8	58	1	TCTTCTGGTTATGCCTTTTC	C	TCTTTACTTTCTATATTTTT	1	20	CUC -> UUC	Leu -> Phe	Non-Synonymous
atp8	452	2	CATAATGCTAATCCATGTTC	C	ACACGGCCAAGGATCCTTTT	0.964	151	CCA -> CUA	Pro -> Leu	Non-Synonymous
atp9	81	3	GCTGTCGGTATTGGAAACGT	C	TTTAGTTCTTTGATTCATGC	0.996	27	GUC -> GUU	Val -> Val	Synonymous
ccmB	28	1	GACTCTTTCTTTTTCTATAT	C	ATAAACAGATCTTCTCCTCC	0.917	10	CAU -> UAU	His -> Tyr	Non-Synonymous
ccmB	71	2	ACCAATCACGAGTTTTTCTT	C	ATTCCTCTCGTATATCATCA	0.996	24	UCA -> UUA	Ser -> Leu	Non-Synonymous
ccmB	87	3	TCTTCATTCCTCTCGTATAT	C	ATCATTTTGCCCTTAATGCT	0.913	29	AUC -> AUU	Ile -> Ile	Synonymous
ccmB	128	2	AGGTTTTGAAAAAGACTTTT	C	ATGTCATTCCCATTTAGGTC	0.998	43	UCA -> UUA	Ser -> Leu	Non-Synonymous
ccmB	137	2	AAAAGACTTTTCATGTCATT	C	CCATTTAGGTCTGATTCGGA	0.998	46	UCC -> UUC	Ser -> Phe	Non-Synonymous
ccmB	148	1	CATGTCATTCCCATTTAGGT	C	TGATTCGGATCCCTCCGTTG	0.931	50	CUG -> UUG	Leu -> Leu	Synonymous
ccmB	154	1	ATTCCCATTTAGGTCTGATT	C	GGATCCCTCCGTTGTTTCCT	0.991	52	CGG -> UGG	Arg -> Trp	Non-Synonymous
ccmB	160	1	ATTTAGGTCTGATTCGGATC	C	CTCCGTTGTTTCCTTTTCCT	0.973	54	CCU -> UCU	Pro -> Ser	Non-Synonymous
ccmB	164	2	AGGTCTGATTCGGATCCCTC	C	GTTGTTTCCTTTTCCTCCCG	0.962	55	CCG -> CUG	Pro -> Leu	Non-Synonymous
ccmB	172	1	TTCGGATCCCTCCGTTGTTT	C	CTTTTCCTCCCGCACCTTTT	0.988	58	CCU -> UCU	Pro -> Ser	Non-Synonymous
ccmB	179	2	CCCTCCGTTGTTTCCTTTTC	C	TCCCGCACCTTTTCCTCGAA	0.988	60	CCU -> CUU	Pro -> Leu	Non-Synonymous
ccmB	181	1	CTCCGTTGTTTCCTTTTCCT	C	CCGCACCTTTTCCTCGAAAT	0.996	61	CCC -> UCC	Pro -> Ser	Non-Synonymous
ccmB	193	1	CTTTTCCTCCCGCACCTTTT	C	CTCGAAATGAGAAAGAAGAT	0.954	65	CCU -> UCU	Pro -> Ser	Non-Synonymous
ccmB	194	2	TTTTCCTCCCGCACCTTTTC	C	TCGAAATGAGAAAGAAGATG	0.997	65	CCU -> CUU	Pro -> Leu	Non-Synonymous
ccmB	245	2	ATTGTATTATTTAAGTGCTT	C	TTGCTTGCCAAAGATCCTAC	0.98	82	UCU -> UUU	Ser -> Phe	Non-Synonymous
ccmB	313	1	TTCAAATAAGTTGTGTTTTC	C	GTGCTTTTCCCATCTTACAA	0.998	105	CGU -> UGU	Arg -> Cys	Non-Synonymous
ccmB	338	2	TTTTCCCATCTTACAACTTC	C	GTACCAATTCGGTAGATCCG	0.977	113	CCG -> CUG	Pro -> Leu	Non-Synonymous
ccmB	380	2	AATGGATTGGTTAAACATTT	C	ATTAGGGAGTCTGGTCTTGA	0.999	127	UCA -> UUA	Ser -> Leu	Non-Synonymous
ccmB	406	1	GGAGTCTGGTCTTGACTCTT	C	TGTGTGGTATTCATTCTTGT	0.914	136	CUG -> UUG	Leu -> Leu	Synonymous
ccmB	596	2	CGTTTCTCTTTTTCCAATTT	C	GGTCTCGATTAGTTTACAAG	0.999	199	UCG -> UUG	Ser -> Leu	Non-Synonymous
ccmC	76	1	CGCAAATTTTCATTGGATCT	C	GGTTGTTCTTAACAGCGATG	1	26	CGG -> UGG	Arg -> Trp	Non-Synonymous
ccmC	103	1	TCTTAACAGCGATGGCTATT	C	ATTTAAGTTTTCGGGTAGCA	0.998	35	CAU -> UAU	His -> Tyr	Non-Synonymous
ccmC	115	1	TGGCTATTCATTTAAGTTTT	C	GGGTAGCACCACTAGATCTT	0.99	39	CGG -> UGG	Arg -> Trp	Non-Synonymous
ccmC	133	1	TTCGGGTAGCACCACTAGAT	C	TTCAACAAGGTGGAAATTCT	0.987	45	CUU -> UUU	Leu -> Phe	Non-Synonymous
ccmC	184	1	ATGTACATGTTCCTGCGGCT	C	GGATGAGTCTTTTTCTTTAT	0.996	62	CGG -> UGG	Arg -> Trp	Non-Synonymous
ccmC	331	1	CCTTAGTGAGCGGGGGGTTT	C	GGGGAAGACCTATGTGGGGC	0.978	111	CGG -> UGG	Arg -> Trp	Non-Synonymous
ccmC	399	3	ACCTCTGTATTTATCTTGTT	C	CTTATTTACCTGGGTGCACT	0.985	133	UUC -> UUU	Phe -> Phe	Synonymous
ccmC	400	1	CCTCTGTATTTATCTTGTTC	C	TTATTTACCTGGGTGCACTG	0.997	134	CUU -> UUU	Leu -> Phe	Non-Synonymous
ccmC	436	1	CACTGTGTTTTCAAAAGCTT	C	CTGTCGAACCGGCTTCTATT	0.999	146	CCU -> UCU	Pro -> Ser	Non-Synonymous
ccmC	446	2	TCAAAAGCTTCCTGTCGAAC	C	GGCTTCTATTTCAATCCGTG	0.996	149	CCG -> CUG	Pro -> Leu	Non-Synonymous
ccmC	458	2	TGTCGAACCGGCTTCTATTT	C	AATCCGTGCTGGACCGATCG	0.979	153	UCA -> UUA	Ser -> Leu	Non-Synonymous
ccmC	463	1	AACCGGCTTCTATTTCAATC	C	GTGCTGGACCGATCGATATA	0.999	155	CGU -> UGU	Arg -> Cys	Non-Synonymous
ccmC	467	2	GGCTTCTATTTCAATCCGTG	C	TGGACCGATCGATATACCAA	0.997	156	GCU -> GUU	Ala -> Val	Non-Synonymous
ccmC	473	2	TATTTCAATCCGTGCTGGAC	C	GATCGATATACCAATAATAA	0.998	158	CCG -> CUG	Pro -> Leu	Non-Synonymous
ccmC	497	2	CGATATACCAATAATAAAGT	C	TTCAGTCAACTGGTGGAATA	0.999	166	UCU -> UUU	Ser -> Phe	Non-Synonymous
ccmC	521	2	AGTCAACTGGTGGAATACGT	C	GCATCAACCTGGGAGCATTA	0.996	174	UCG -> UUG	Ser -> Leu	Non-Synonymous
ccmC	548	2	ACCTGGGAGCATTAGTCGAT	C	TGGTACATCAATACATGTTC	0.969	183	UCU -> UUU	Ser -> Phe	Non-Synonymous
ccmC	568	1	CTGGTACATCAATACATGTT	C	CTATGCCCATTCCAATCTTG	0.999	190	CCU -> UCU	Pro -> Ser	Non-Synonymous
ccmC	575	2	ATCAATACATGTTCCTATGC	C	CATTCCAATCTTGTCTAACT	0.998	192	CCC -> CUC	Pro -> Leu	Non-Synonymous
ccmC	605	2	CTTGTCTAACTTTGCGAACT	C	CCCCTTCTCAACCCCTATCT	0.998	202	UCC -> UUC	Ser -> Phe	Non-Synonymous
ccmC	608	2	GTCTAACTTTGCGAACTCCC	C	CTTCTCAACCCCTATCTTGT	0.912	203	CCC -> CUC	Pro -> Leu	Non-Synonymous
ccmC	614	2	CTTTGCGAACTCCCCCTTCT	C	AACCCCTATCTTGTTTGTTC	0.933	205	UCA -> UUA	Ser -> Leu	Non-Synonymous
ccmC	624	3	TCCCCCTTCTCAACCCCTAT	C	TTGTTTGTTCTGGAAACACG	0.942	208	AUC -> AUU	Ile -> Ile	Synonymous
ccmC	673	1	TTCTATCTTTTCTCGAATCT	C	CTTTCACGGAAGAAATAGAA	0.998	225	CCU -> UCU	Pro -> Ser	Non-Synonymous
ccmFC	39	3	TTTTTCTTTTTTATTACTTT	C	ATGGTCGTGCCTCGTGGCAC	0.9	13	UUC -> UUU	Phe -> Phe	Synonymous
ccmFC	50	2	TATTACTTTCATGGTCGTGC	C	TCGTGGCACGGCAGCACCCG	1	17	CCU -> CUU	Pro -> Leu	Non-Synonymous
ccmFC	52	1	TTACTTTCATGGTCGTGCCT	C	GTGGCACGGCAGCACCCGTA	0.975	18	CGU -> UGU	Arg -> Cys	Non-Synonymous
ccmFC	103	1	GGTTTGTCAGTAGAGATGTT	C	CCATAGGTGCCCCTTCTTCC	0.989	35	CCC -> UCC	Pro -> Ser	Non-Synonymous
ccmFC	122	2	TCCCATAGGTGCCCCTTCTT	C	CAATGGTACTATAATTCCTA	1	41	UCC -> UUC	Ser -> Phe	Non-Synonymous
ccmFC	146	2	TGGTACTATAATTCCTATTC	C	TCTCTCTTCATTCCCTATTT	0.918	49	CCU -> CUU	Pro -> Leu	Non-Synonymous
ccmFC	737	2	ACATATAGGAGTGTGCATCT	C	TATGTTGGGTGTTCTTCTGT	1	246	UCU -> UUU	Ser -> Phe	Non-Synonymous
ccmFC	1142	2	ATTTACGGATCTATATGCTT	C	GATTGGAACTGGAAGTTCCA	0.999	381	UCG -> UUG	Ser -> Leu	Non-Synonymous
ccmFC	1216	1	TGCCTTTTATTTTTTTGATT	C	GGAAAGGATTTATGTTGGCT	0.983	406	CGG -> UGG	Arg -> Trp	Non-Synonymous
ccmFC	1250	2	GTTGGCTTCGTTAGGAGGCT	C	GCGTAGTTTGTTACGTCAGC	0.983	417	UCG -> UUG	Ser -> Leu	Non-Synonymous
ccmFN	98	2	CCCAGCGTTTGGTACAGCAC	C	CGCATTTTGGTGTATTCTTC	0.997	33	CCC -> CUC	Pro -> Leu	Non-Synonymous
ccmFN	137	2	TCTTTCTTTCCTTGGTCTTT	C	GTTCCGTCATATTCCTAATA	0.981	46	UCG -> UUG	Ser -> Leu	Non-Synonymous
ccmFN	142	1	CTTTCCTTGGTCTTTCGTTC	C	GTCATATTCCTAATAACTTA	0.987	48	CGU -> UGU	Arg -> Cys	Non-Synonymous
ccmFN	151	1	GTCTTTCGTTCCGTCATATT	C	CTAATAACTTATCCAATTAC	0.99	51	CCU -> UCU	Pro -> Ser	Non-Synonymous
ccmFN	248	2	TCATGAGGGTAGTCTTTTAT	C	ATGGTGTCGGATCCCAAGTT	0.991	83	UCA -> UUA	Ser -> Leu	Non-Synonymous
ccmFN	256	1	GTAGTCTTTTATCATGGTGT	C	GGATCCCAAGTTTTTATGGA	0.995	86	CGG -> UGG	Arg -> Trp	Non-Synonymous
ccmFN	263	2	TTTATCATGGTGTCGGATCC	C	AAGTTTTTATGGATTCCTTC	1	88	CCA -> CUA	Pro -> Leu	Non-Synonymous
ccmFN	283	1	CAAGTTTTTATGGATTCCTT	C	TTTGTTACCGGGGTCGACCC	0.995	95	CUU -> UUU	Leu -> Phe	Non-Synonymous
ccmFN	365	2	TCTTTTTTATTCCTTTGTCT	C	GAAGTTCGTGAAGAACTCCA	0.929	122	UCG -> UUG	Ser -> Leu	Non-Synonymous
ccmFN	372	3	TATTCCTTTGTCTCGAAGTT	C	GTGAAGAACTCCATTCTTTC	0.935	124	UUC -> UUU	Phe -> Phe	Synonymous
ccmFN	716	2	GTTTTTCTCTCTTTTTTTAT	C	AGCTAGTTCTGATCCTTTTG	0.965	239	UCA -> UUA	Ser -> Leu	Non-Synonymous
ccmFN	776	2	TACCGAACCGCTTGCAGAAT	C	AAATCCTGTTCTACAAGATC	0.991	259	UCA -> UUA	Ser -> Leu	Non-Synonymous
ccmFN	803	2	TGTTCTACAAGATCCTATAT	C	AGCTATACATCCTCCTTGCA	0.969	268	UCA -> UUA	Ser -> Leu	Non-Synonymous
ccmFN	1298	2	TTTAACCGTGGGCATCTTGC	C	AGGAAGTTGGTGGGCTCATC	1	433	CCA -> CUA	Pro -> Leu	Non-Synonymous
ccmFN	1315	1	TGCCAGGAAGTTGGTGGGCT	C	ATCATGAATTAGGTCGGGGT	1	439	CAU -> UAU	His -> Tyr	Non-Synonymous
ccmFN	1330	1	GGGCTCATCATGAATTAGGT	C	GGGGTGGCTGGTGGTTTTGG	0.999	444	CGG -> UGG	Arg -> Trp	Non-Synonymous
ccmFN	1381	1	AAAATGCTTCTTTTATGCCT	C	GGGTATTAGCCACTGCTTGT	0.998	461	CGG -> UGG	Arg -> Trp	Non-Synonymous
ccmFN	1442	2	CATTCTTCATTCTTGGACCT	C	GTTTCTGAATATTGTGACTT	0.978	481	UCG -> UUG	Ser -> Leu	Non-Synonymous
ccmFN	1466	2	TCTGAATATTGTGACTTTTC	C	ATGCTGTGTTTCAGGAACCT	0.928	489	CCA -> CUA	Pro -> Leu	Non-Synonymous
ccmFN	1478	2	GACTTTTCCATGCTGTGTTT	C	AGGAACCTTTTCAATACGGT	1	493	UCA -> UUA	Ser -> Leu	Non-Synonymous
cob	568	1	ATCGTTTTTTTAGTCTTCAT	C	ATTTACTCCCTTTTATTTTA	0.997	190	CAU -> UAU	His -> Tyr	Non-Synonymous
cob	675	3	CATTCAGATATGGATAAAAT	C	GCTTTTTACCCTTATTTTTA	0.997	225	AUC -> AUU	Ile -> Ile	Synonymous
cox1	15	3	NNNNNNATGACAAATCTGGT	C	CGATGGCTCTTTTCCACTAA	0.998	5	GUC -> GUU	Val -> Val	Synonymous
cox2	77	2	AGAACCATGGCAATTAGGAT	C	TCAAGATGCAGCAACACCTA	0.998	26	UCU -> UUU	Ser -> Phe	Non-Synonymous
cox2	259	1	GAACTACTATCGAAATTCTT	C	GGACCATCTTTCCGTCTATC	0.935	87	CGG -> UGG	Arg -> Trp	Non-Synonymous
cox2	385	1	CTATTGGACATCAATGGTAT	C	GGACTTATGAGTATTCAGAC	0.998	129	CGG -> UGG	Arg -> Trp	Non-Synonymous
cox2	449	2	ACTCACTTTTGACAGTTATA	C	GATTCCAGAAGATGATCTAG	0.999	150	ACG -> AUG	Thr -> Met	Non-Synonymous
cox2	482	2	TGATCTAGAATTGGGTCAAT	C	ACGTTTATTAGAAGTGGACA	1	161	UCA -> UUA	Ser -> Leu	Non-Synonymous
cox2	563	2	TGTAACATCTGCTGATGTAC	C	TCATAGTTGGGCTGTACCTT	1	188	CCU -> CUU	Pro -> Leu	Non-Synonymous
cox2	748	1	CGAAAAAAGATTATGCTTCT	C	GGGTAGCCAATCAATTAAGC	0.99	250	CGG -> UGG	Arg -> Trp	Non-Synonymous
matR	236	2	CGATCCCAAGTTTTTTTACT	C	CATTCAGAAAGTCTTTTCCG	0.923	79	UCC -> UUC	Ser -> Phe	Non-Synonymous
matR	326	2	TGTACTACTATCGGCCCTAC	C	AGGCAACATCTACCTACACA	0.995	109	CCA -> CUA	Pro -> Leu	Non-Synonymous
matR	413	2	GATTGTTGAGAGAATCAGAT	C	GGTTCTATTAAGAACAGGTC	0.95	138	UCG -> UUG	Ser -> Leu	Non-Synonymous
matR	1448	2	GGACGTTCAACAGGCACTCT	C	CGAGAGCATGAGTGTAGGTA	0.992	483	UCC -> UUC	Ser -> Phe	Non-Synonymous
matR	1688	2	CGGAGACATCGTAAATTGGT	C	CGCGGGCATCACGATAAGTC	0.991	563	UCC -> UUC	Ser -> Phe	Non-Synonymous
matR	1729	1	TTCTGTCCTACTACAGGTGC	C	GCGACAACTTTTACCAAGTC	0.999	577	CGC -> UGC	Arg -> Cys	Non-Synonymous
matR	1743	3	AGGTGCCGCGACAACTTTTA	C	CAAGTCCGAACGATTGTCGA	0.986	581	UAC -> UAU	Tyr -> Tyr	Synonymous
matR	1765	1	AAGTCCGAACGATTGTCGAC	C	ACCAGATCCGCTGGTCTGCA	0.995	589	CAC -> UAC	His -> Tyr	Non-Synonymous
matR	1835	2	CTCAGCGCGGAATATAATAC	C	AAAGTACTCCAAAGACTCAA	0.989	612	CCA -> CUA	Pro -> Leu	Non-Synonymous
matR	1853	2	ACCAAAGTACTCCAAAGACT	C	AAATCTAGTAAATAAAGAAG	0.935	618	UCA -> UUA	Ser -> Leu	Non-Synonymous
mttB	34	1	CCTATGAATTTCATTTCGCA	C	CGGAAACTATTTTCGGAGAA	0.904	12	CCG -> UCG	Pro -> Ser	Non-Synonymous
mttB	35	2	CTATGAATTTCATTTCGCAC	C	GGAAACTATTTTCGGAGAAG	0.968	12	CCG -> CUG	Pro -> Leu	Non-Synonymous
mttB	68	2	CGGAGAAGTTCGAATCCGTT	C	CATTCGGATAGTGATCGGTC	0.935	23	UCC -> UUC	Ser -> Phe	Non-Synonymous
mttB	73	1	AAGTTCGAATCCGTTCCATT	C	GGATAGTGATCGGTCTTGGT	0.959	25	CGG -> UGG	Arg -> Trp	Non-Synonymous
mttB	109	1	TTGGTTTGACATGGTTTACG	C	GTTACTGGTTCCCGAAAGAG	0.987	37	CGU -> UGU	Arg -> Cys	Non-Synonymous
mttB	121	1	GGTTTACGCGTTACTGGTTC	C	CGAAAGAGTTAATATCTCCA	0.966	41	CCG -> UCG	Pro -> Ser	Non-Synonymous
mttB	137	2	GTTCCCGAAAGAGTTAATAT	C	TCCATTAGCGTCACCCTTTC	0.97	46	UCU -> UUU	Ser -> Phe	Non-Synonymous
mttB	149	2	GTTAATATCTCCATTAGCGT	C	ACCCTTTCTTACCCTTCGTT	0.947	50	UCA -> UUA	Ser -> Leu	Non-Synonymous
mttB	197	2	GTATTTTGTTTGTACACAAT	C	AACGGAGGCCTCCCCGACAT	1	66	UCA -> UUA	Ser -> Leu	Non-Synonymous
mttB	209	2	TACACAATCAACGGAGGCCT	C	CCCGACATATATTGCAACGT	0.994	70	UCC -> UUC	Ser -> Phe	Non-Synonymous
mttB	211	1	CACAATCAACGGAGGCCTCC	C	CGACATATATTGCAACGTCT	0.999	71	CCG -> UCG	Pro -> Ser	Non-Synonymous
mttB	271	1	TCGTCTTTCCTTTAATAAGT	C	ATCAAATTTGGTGCTTTTTG	0.998	91	CAU -> UAU	His -> Tyr	Non-Synonymous
mttB	337	1	GGACGAAATACAATAGATTC	C	TCCATTTAAGTGGTTTTCGC	0.983	113	CUC -> UUC	Leu -> Phe	Non-Synonymous
mttB	340	1	CGAAATACAATAGATTCCTC	C	ATTTAAGTGGTTTTCGCTTC	0.992	114	CAU -> UAU	His -> Tyr	Non-Synonymous
mttB	355	1	TCCTCCATTTAAGTGGTTTT	C	GCTTCTCCTTGTTCCTGTTC	0.998	119	CGC -> UGC	Arg -> Cys	Non-Synonymous
mttB	382	1	CCTTGTTCCTGTTCCTAACT	C	CTACCCGGGTAGTTCCCAAT	0.936	128	CCU -> UCU	Pro -> Ser	Non-Synonymous
mttB	383	2	CTTGTTCCTGTTCCTAACTC	C	TACCCGGGTAGTTCCCAATG	0.997	128	CCU -> CUU	Pro -> Leu	Non-Synonymous
mttB	388	1	TCCTGTTCCTAACTCCTACC	C	GGGTAGTTCCCAATGTTTGG	0.997	130	CGG -> UGG	Arg -> Trp	Non-Synonymous
mttB	416	2	TCCCAATGTTTGGCACTTTC	C	ATACTTCGTGGGTGCAACAT	0.999	139	CCA -> CUA	Pro -> Leu	Non-Synonymous
mttB	506	2	TATGTTAACTGTTCGTATTT	C	GTTCATTCCATCGGTATGCT	0.994	169	UCG -> UUG	Ser -> Leu	Non-Synonymous
mttB	514	1	CTGTTCGTATTTCGTTCATT	C	CATCGGTATGCTCCCAGGTA	0.995	172	CCA -> UCA	Pro -> Ser	Non-Synonymous
mttB	550	1	AGGTACCTGTAATTGTGATC	C	GTTTGCCAGAACCGAGGGGT	1	184	CGU -> UGU	Arg -> Cys	Non-Synonymous
mttB	557	2	TGTAATTGTGATCCGTTTGC	C	AGAACCGAGGGGTCTTTCTG	0.999	186	CCA -> CUA	Pro -> Leu	Non-Synonymous
mttB	563	2	TGTGATCCGTTTGCCAGAAC	C	GAGGGGTCTTTCTGTGGAAA	0.998	188	CCG -> CUG	Pro -> Leu	Non-Synonymous
mttB	587	2	GGGTCTTTCTGTGGAAACCT	C	CACGAACAATCGCCGTTTTT	0.997	196	UCC -> UUC	Ser -> Phe	Non-Synonymous
mttB	619	1	GCCGTTTTTTGATGGTTTTT	C	TGCTTCTCACAGCTGCTATT	0.979	207	CUG -> UUG	Leu -> Leu	Synonymous
mttB	669	3	CCGGATATCTGGTGCCAAAT	C	GTCGCCCGTTTCCTTATTTC	0.997	223	AUC -> AUU	Ile -> Ile	Synonymous
mttB	676	1	TCTGGTGCCAAATCGTCGCC	C	GTTTCCTTATTTCTTTGATA	0.997	226	CGU -> UGU	Arg -> Cys	Non-Synonymous
mttB	681	3	TGCCAAATCGTCGCCCGTTT	C	CTTATTTCTTTGATAATAGA	0.932	227	UUC -> UUU	Phe -> Phe	Synonymous
mttB	722	2	GTTCTCTATCTTTGTGGCAT	C	GATTGTACAAGTTCGTGAAG	0.991	241	UCG -> UUG	Ser -> Leu	Non-Synonymous
nad1	167	2	ACAACCTCTAGCAGATGGTT	C	GAAATTGATTCTAAAAGAAC	1	56	UCG -> UUG	Ser -> Leu	Non-Synonymous
nad1	265	1	TTATGTTAAGTCTGGTTGCT	C	GGGCCGTTGTACCTTTTGAT	0.999	89	CGG -> UGG	Arg -> Trp	Non-Synonymous
nad1	307	1	ATGGTATGGTATTGTCAGAT	C	CGAACATAGGTCTACTTTAT	0.985	103	CCG -> UCG	Pro -> Ser	Non-Synonymous
nad1	308	2	TGGTATGGTATTGTCAGATC	C	GAACATAGGTCTACTTTATT	1	103	CCG -> CUG	Pro -> Leu	Non-Synonymous
nad1	490	1	CTGTACTAATATGTGTAGGT	C	CCCGTAATTCGAGTGAGATT	0.997	164	CCC -> UCC	Pro -> Ser	Non-Synonymous
nad1	492	3	GTACTAATATGTGTAGGTCC	C	CGTAATTCGAGTGAGATTGT	0.989	164	CCC -> CCU	Pro -> Pro	Synonymous
nad1	493	1	TACTAATATGTGTAGGTCCC	C	GTAATTCGAGTGAGATTGTC	0.995	165	CGU -> UGU	Arg -> Cys	Non-Synonymous
nad1	500	2	ATGTGTAGGTCCCCGTAATT	C	GAGTGAGATTGTCATGGCGC	1	167	UCG -> UUG	Ser -> Leu	Non-Synonymous
nad1	536	2	GGCGCAAAAGCAGATATGGT	C	TGGTATTCCCCTGTTCCCTG	0.996	179	UCU -> UUU	Ser -> Phe	Non-Synonymous
nad1	571	1	TCCCTGTATTGGTTATGTTC	C	TCATTTCTTGTCTAGCAGAA	0.999	191	CUC -> UUC	Leu -> Phe	Non-Synonymous
nad1	573	3	CCTGTATTGGTTATGTTCCT	C	ATTTCTTGTCTAGCAGAAAC	0.999	191	CUC -> CUU	Leu -> Leu	Synonymous
nad1	635	2	CCCAGAAGCGGAAGCTGAAT	C	AGTTGCAGGCTATAATGTAG	0.999	212	UCA -> UUA	Ser -> Leu	Non-Synonymous
nad1	725	2	TATGATCTTAATGAGTGGTC	C	ATGCACATTGCTCTTTCCAG	0.998	242	CCA -> CUA	Pro -> Leu	Non-Synonymous
nad1	743	2	TCCATGCACATTGCTCTTTC	C	AGGAGGTTGGCCGCCTATCC	0.999	248	CCA -> CUA	Pro -> Leu	Non-Synonymous
nad1	755	2	GCTCTTTCCAGGAGGTTGGC	C	GCCTATCCTAGATCTTCCCA	0.996	252	CCG -> CUG	Pro -> Leu	Non-Synonymous
nad1	823	1	GGTTTAGTATCAAGGTGATT	C	TCTTTCTCTTTCTATATATA	0.98	275	CUC -> UUC	Leu -> Phe	Non-Synonymous
nad1	898	1	ATCAATTAATGGGACTTGGC	C	GGAAAGTTTTCTTGCCCCTA	0.998	300	CGG -> UGG	Arg -> Trp	Non-Synonymous
nad1	928	1	TCTTGCCCCTATCATTAGCT	C	GGGTAGTCCCCGTTTCTGGT	0.998	310	CGG -> UGG	Arg -> Trp	Non-Synonymous
nad1	937	1	TATCATTAGCTCGGGTAGTC	C	CCGTTTCTGGTGTTTTAGTC	0.988	313	CCC -> UCC	Pro -> Ser	Non-Synonymous
nad2	26	2	CAATCTTTTTTTAGCGGTTT	C	CCCAGAGATCTTTATCATTA	0.996	9	UCC -> UUC	Ser -> Phe	Non-Synonymous
nad2	56	2	CTTTATCATTAATGCAACCT	C	CATTTTGCTCATTCATGGAG	0.999	19	UCC -> UUC	Ser -> Phe	Non-Synonymous
nad2	223	1	CCCATTTATTCTGGAATAAT	C	TTTTTAGGAGGGACAATTTT	0.997	75	CUU -> UUU	Leu -> Phe	Non-Synonymous
nad2	308	2	CATTTCGATGTGTTTCGATT	C	TTCCGAACAAGAGAGGTTTG	0.997	103	UCU -> UUU	Ser -> Phe	Non-Synonymous
nad2	311	2	TTCGATGTGTTTCGATTCTT	C	CGAACAAGAGAGGTTTGATG	0.999	104	UCC -> UUC	Ser -> Phe	Non-Synonymous
nad2	367	1	TATTAATTCTACTTTCTACT	C	GCAGTATGCTCTTTATGATC	0.997	123	CGC -> UGC	Arg -> Cys	Non-Synonymous
nad2	394	1	TGCTCTTTATGATCTCGGCT	C	ATGATTCAATTGCCATGTAT	0.997	132	CAU -> UAU	His -> Tyr	Non-Synonymous
nad2	401	2	TATGATCTCGGCTCATGATT	C	AATTGCCATGTATTTAGCTA	0.995	134	UCA -> UUA	Ser -> Leu	Non-Synonymous
nad2	428	2	CATGTATTTAGCTATTGAGC	C	TCAAAGTTTATGTTTTTATG	0.999	143	CCU -> CUU	Pro -> Leu	Non-Synonymous
nad2	497	2	ATTTTCCACGGAAGCCGGCT	C	GAAATATTTGATCTTAGGTG	0.999	166	UCG -> UUG	Ser -> Leu	Non-Synonymous
nad2	523	1	ATTTGATCTTAGGTGCATTT	C	CCTCTGGAATCTTATTGTTT	0.995	175	CCC -> UCC	Pro -> Ser	Non-Synonymous
nad2	788	2	TGCGCCTAAAATCTCTATTT	C	TGCTAATATTTCACGTCTTT	1	263	UCU -> UUU	Ser -> Phe	Non-Synonymous
nad2	800	2	CTCTATTTCTGCTAATATTT	C	ACGTCTTTCTATTTATGGTT	0.978	267	UCA -> UUA	Ser -> Leu	Non-Synonymous
nad2	809	2	TGCTAATATTTCACGTCTTT	C	TATTTATGGTTCCTATGGAG	0.999	270	UCU -> UUU	Ser -> Phe	Non-Synonymous
nad2	920	2	CCAAACGAAAGTCAAAAGAC	C	TCTAGCTCATAGTTCAATTG	0.999	307	CCU -> CUU	Pro -> Leu	Non-Synonymous
nad2	928	1	AAGTCAAAAGACCTCTAGCT	C	ATAGTTCAATTGGACACGTA	0.983	310	CAU -> UAU	His -> Tyr	Non-Synonymous
nad2	958	1	TTGGACACGTAGGTTATATT	C	GTACTGGTTTCTCATGTGGA	0.993	320	CGU -> UGU	Arg -> Cys	Non-Synonymous
nad2	962	2	ACACGTAGGTTATATTCGTA	C	TGGTTTCTCATGTGGAACCA	0.983	321	ACU -> AUU	Thr -> Ile	Non-Synonymous
nad2	1127	2	AGCCAAAACGAATCCTATTT	C	GGCTATTACCTTCTCCATTA	0.999	376	UCG -> UUG	Ser -> Leu	Non-Synonymous
nad2	1246	1	GTGGGGCTTACTTCCTAGCC	C	CAGTGGGAGTAGTGACTAGC	0.995	416	CCA -> UCA	Pro -> Ser	Non-Synonymous
nad2	1276	1	TAGTGACTAGCGTTATAGGT	C	GTTTTTATTATATACGCTTA	1	426	CGU -> UGU	Arg -> Cys	Non-Synonymous
nad2	1298	2	TTTTTATTATATACGCTTAG	C	GAAAAGAATGTTTTTTGATA	1	433	GCG -> GUG	Ala -> Val	Non-Synonymous
nad2	1400	2	TACTTCCTCTTTCATTACTT	C	ATCCTTTCTATATCCCTCTC	0.967	467	UCA -> UUA	Ser -> Leu	Non-Synonymous
nad2	1403	2	TTCCTCTTTCATTACTTCAT	C	CTTTCTATATCCCTCTCCCT	0.991	468	UCC -> UUC	Ser -> Phe	Non-Synonymous
nad2	1408	1	CTTTCATTACTTCATCCTTT	C	TATATCCCTCTCCCTTGTTC	0.983	470	CUA -> UUA	Leu -> Leu	Synonymous
nad2	1416	3	ACTTCATCCTTTCTATATCC	C	TCTCCCTTGTTCTCAGTTAC	0.983	472	CCC -> CCU	Pro -> Pro	Synonymous
nad2	1457	2	TCATCAAATGGCACTCAGTT	C	ATATCTTTAANNNNNNNNNN	0.997	486	UCA -> UUA	Ser -> Leu	Non-Synonymous
nad3	5	2	NNNNNNNNNNNNNNNNATGT	C	AGAATTTTTTCCTATTTGTA	0.953	2	UCA -> UUA	Ser -> Leu	Non-Synonymous
nad3	16	1	NNNNNATGTCAGAATTTTTT	C	CTATTTGTATCTATTTAGTG	0.903	6	CCU -> UCU	Pro -> Ser	Non-Synonymous
nad3	44	2	TATCTATTTAGTGATCAGTC	C	GCTAGTTTCTTTGATCTTAC	1	15	CCG -> CUG	Pro -> Leu	Non-Synonymous
nad3	208	1	TTTCAATTTTATTTATTATT	C	TTGATCTGGAAGTCACCTTT	0.998	70	CUU -> UUU	Leu -> Phe	Non-Synonymous
nad3	317	2	ATTGATTTTAACGATTGGAT	C	TCTGTATGAATGGAAAAGGG	0.998	106	UCU -> UUU	Ser -> Phe	Non-Synonymous
nad3	349	1	GGAAAAGGGGTGCTTTGGAT	C	GGGAGTAANNNNNNNNNNNN	1	117	CGG -> UGG	Arg -> Trp	Non-Synonymous
nad4	29	2	ACATTTCTGTGAATGCTATT	C	TGATTTAAGTGGTCCTATTC	1	10	UCU -> UUU	Ser -> Phe	Non-Synonymous
nad4	44	2	CTATTCTGATTTAAGTGGTC	C	TATTCTTTGTCCCGTGCTAG	0.976	15	CCU -> CUU	Pro -> Leu	Non-Synonymous
nad4	74	2	TCCCGTGCTAGGAAGCATTA	C	TCCTCTTTTCATTCCAAATT	0.997	25	ACU -> AUU	Thr -> Ile	Non-Synonymous
nad4	77	2	CGTGCTAGGAAGCATTACTC	C	TCTTTTCATTCCAAATTCAA	0.999	26	CCU -> CUU	Pro -> Leu	Non-Synonymous
nad4	107	2	TCCAAATTCAAGAATACGGC	C	GATACGATTGATTGGTCTAT	0.979	36	CCG -> CUG	Pro -> Leu	Non-Synonymous
nad4	158	2	TATTACTTTTTTGTATTCCC	C	TGTTCCTCGGATACAATTCG	0.997	53	CCU -> CUU	Pro -> Leu	Non-Synonymous
nad4	164	2	TTTTTTGTATTCCCCTGTTC	C	TCGGATACAATTCGATCCTT	0.994	55	CCU -> CUU	Pro -> Leu	Non-Synonymous
nad4	166	1	TTTTGTATTCCCCTGTTCCT	C	GGATACAATTCGATCCTTCT	1	56	CGG -> UGG	Arg -> Trp	Non-Synonymous
nad4	197	2	CGATCCTTCTACGGCCAAAT	C	TCAATTTGTAGAAAGCCTTC	0.994	66	UCU -> UUU	Ser -> Phe	Non-Synonymous
nad4	362	2	TTATGGGAAAGAGTATATTA	C	AGCATCTCTAATTCGTGAAT	0.999	121	ACA -> AUA	Thr -> Met	Non-Synonymous
nad4	368	2	GAAAGAGTATATTACAGCAT	C	TCTAATTCGTGAATTTCTAA	0.996	123	UCU -> UUU	Ser -> Phe	Non-Synonymous
nad4	376	1	ATATTACAGCATCTCTAATT	C	GTGAATTTCTAATGATCGCC	0.995	126	CGU -> UGU	Arg -> Cys	Non-Synonymous
nad4	433	1	ATCTTCTACTATTCTATGTT	C	TTCCCGAAAGCGTCTTAATC	0.996	145	CUU -> UUU	Leu -> Phe	Non-Synonymous
nad4	436	1	TTCTACTATTCTATGTTCTT	C	CCGAAAGCGTCTTAATCCCT	0.972	146	CCC -> UCC	Pro -> Ser	Non-Synonymous
nad4	437	2	TCTACTATTCTATGTTCTTC	C	CGAAAGCGTCTTAATCCCTA	0.983	146	CCC -> CUC	Pro -> Leu	Non-Synonymous
nad4	977	2	GACTATTGGTATGTTTAGTC	C	GAACATACAGGGAATTGGAG	1	326	CCG -> CUG	Pro -> Leu	Non-Synonymous
nad4	1006	1	AGGGAATTGGAGGTAGCATT	C	TACCGATGTTAAGTCATGGA	0.952	336	CUA -> UUA	Leu -> Leu	Synonymous
nad4	1010	2	AATTGGAGGTAGCATTCTAC	C	GATGTTAAGTCATGGACTGG	1	337	CCG -> CUG	Pro -> Leu	Non-Synonymous
nad4	1101	3	ACTCGACTTGTTAGATATTA	C	GGAGGTTTAGTGAGCACCAT	0.964	367	UAC -> UAU	Tyr -> Tyr	Synonymous
nad4	1129	1	TAGTGAGCACCATGCCGAAT	C	TCTCTACCATTTTCTTCTCT	1	377	CUC -> UUC	Leu -> Phe	Non-Synonymous
nad4	1148	2	TCTCTCTACCATTTTCTTCT	C	TTCTACTTTGGCCAATATGA	0.998	383	UCU -> UUU	Ser -> Phe	Non-Synonymous
nad4	1151	2	CTCTACCATTTTCTTCTCTT	C	TACTTTGGCCAATATGAGTT	0.996	384	UCU -> UUU	Ser -> Phe	Non-Synonymous
nad4	1172	2	TACTTTGGCCAATATGAGTT	C	ACCTGGTACTAGCAGCTTTA	1	391	UCA -> UUA	Ser -> Leu	Non-Synonymous
nad4	1205	2	CAGCTTTATCGGGGAATTTC	C	CATCTTAGTAGGAGCTTTCC	1	402	CCC -> CUC	Pro -> Leu	Non-Synonymous
nad4	1355	2	CCTCCATAAATTCTCCGATT	C	AAATGGCAGAGAAGTTTCCA	0.992	452	UCA -> UUA	Ser -> Leu	Non-Synonymous
nad4	1373	2	TTCAAATGGCAGAGAAGTTT	C	CATATTTATACCTTTTATTG	0.999	458	UCC -> UUC	Ser -> Phe	Non-Synonymous
nad4	1417	1	GAGTTGTTTGGATGGGTGTT	C	ACCCCAAAGTGTTCCCGGAC	0.999	473	CAC -> UAC	His -> Tyr	Non-Synonymous
nad4	1433	2	TGTTCACCCCAAAGTGTTCC	C	GGACTGCATGCATACATCCG	0.998	478	CCG -> CUG	Pro -> Leu	Non-Synonymous
nad4L	55	1	TTATCTTTATTTTAGGTATT	C	GGGGAATCCTCCTTAATAGA	0.999	19	CGG -> UGG	Arg -> Trp	Non-Synonymous
nad4L	86	2	CCTTAATAGACGAAATATTC	C	TATTATGTCAATGCCAATTG	0.982	29	CCU -> CUU	Pro -> Leu	Non-Synonymous
nad4L	95	2	ACGAAATATTCCTATTATGT	C	AATGCCAATTGAATCAATGT	1	32	UCA -> UUA	Ser -> Leu	Non-Synonymous
nad4L	100	1	ATATTCCTATTATGTCAATG	C	CAATTGAATCAATGTTATTA	1	34	CCA -> UCA	Pro -> Ser	Non-Synonymous
nad4L	110	2	TATGTCAATGCCAATTGAAT	C	AATGTTATTAGCTGTGAATT	0.999	37	UCA -> UUA	Ser -> Leu	Non-Synonymous
nad4L	179	2	GGATGATATGATGGGTCAAT	C	ATTTGCTTCATTGGTTTCAA	1	60	UCA -> UUA	Ser -> Leu	Non-Synonymous
nad4L	188	2	GATGGGTCAATCATTTGCTT	C	ATTGGTTTCAACGGTGGCAG	1	63	UCA -> UUA	Ser -> Leu	Non-Synonymous
nad4L	197	2	ATCATTTGCTTCATTGGTTT	C	AACGGTGGCAGCTGCGGAAT	0.998	66	UCA -> UUA	Ser -> Leu	Non-Synonymous
nad5	155	2	TGCTTTTTATGAAGTCGCAC	C	AGGAGCTAGTGCTTGCTATC	0.998	52	CCA -> CUA	Pro -> Leu	Non-Synonymous
nad5	374	2	CATTTTTACTTTTTTTATGC	C	AATGTTGGTGACTGGAGATA	0.995	125	CCA -> CUA	Pro -> Leu	Non-Synonymous
nad5	539	2	AGGTGATTTTGGATTAGCTC	C	TGGGATTTCGGGTCGTTTTA	1	180	CCU -> CUU	Pro -> Leu	Non-Synonymous
nad5	548	2	TGGATTAGCTCCTGGGATTT	C	GGGTCGTTTTACTCTCTTTC	0.998	183	UCG -> UUG	Ser -> Leu	Non-Synonymous
nad5	553	1	TAGCTCCTGGGATTTCGGGT	C	GTTTTACTCTCTTTCAAACA	0.999	185	CGU -> UGU	Arg -> Cys	Non-Synonymous
nad5	629	2	CCCCAGAAATTCTTGGATTT	C	TTGCAATATGAAATTGAATG	0.993	210	UCU -> UUU	Ser -> Phe	Non-Synonymous
nad5	676	1	CTCTTATTTGTATTTTACTT	C	TTATTGGTGCTGTTGGGAAA	1	226	CUU -> UUU	Leu -> Phe	Non-Synonymous
nad5	713	2	GAAATCCGCACAGATAGGAT	C	GCATACTTGGTCACCCGATG	0.998	238	UCG -> UUG	Ser -> Leu	Non-Synonymous
nad5	725	2	GATAGGATCGCATACTTGGT	C	ACCCGATGCTATGGAGGGTC	1	242	UCA -> UUA	Ser -> Leu	Non-Synonymous
nad5	764	2	TCCCACTCCAGTATCCGCTT	C	GATTCATGCAGCGACTATGG	0.957	255	UCG -> UUG	Ser -> Leu	Non-Synonymous
nad5	1490	2	CAATTTTTGGGCCAATTCCC	C	CTTTGTACTACCAAAAAATG	0.999	497	CCC -> CUC	Pro -> Leu	Non-Synonymous
nad5	1550	2	GTTTGCTGCTCCAACCATTA	C	CAAACTAATACCTATTTTGT	0.999	517	ACC -> AUC	Thr -> Ile	Non-Synonymous
nad5	1580	2	ACCTATTTTGTTTAGTACTT	C	AGGTGCTTCTGTTGCGTATA	0.999	527	UCA -> UUA	Ser -> Leu	Non-Synonymous
nad5	1589	2	GTTTAGTACTTCAGGTGCTT	C	TGTTGCGTATAATGTAAATC	0.985	530	UCU -> UUU	Ser -> Phe	Non-Synonymous
nad5	1610	2	TGTTGCGTATAATGTAAATC	C	CGTAGCGGATCAATTCCAAC	0.999	537	CCC -> CUC	Pro -> Leu	Non-Synonymous
nad5	1895	2	CTTTGCAATGTTACTTGGTT	C	AACTCTATTTTTGACCTTTT	1	632	UCA -> UUA	Ser -> Leu	Non-Synonymous
nad5	1958	2	TTCTTGGGTAGATAATCGAT	C	ATCTTTCATTTTGATAGTGA	0.987	653	UCA -> UUA	Ser -> Leu	Non-Synonymous
nad6	26	2	ACTTTCTGTTTTGTCGAGCC	C	TGCTTTGGTCTCTGGTTTGA	0.999	9	CCU -> CUU	Pro -> Leu	Non-Synonymous
nad6	53	2	GGTCTCTGGTTTGATGGTTG	C	ACGTGCAAAAAATCCGGTAC	0.992	18	GCA -> GUA	Ala -> Val	Non-Synonymous
nad6	88	1	CGGTACATTCCGTTTTGTTC	C	CCATCCTAGTCTTTCGCGAT	0.948	30	CCC -> UCC	Pro -> Ser	Non-Synonymous
nad6	89	2	GGTACATTCCGTTTTGTTCC	C	CATCCTAGTCTTTCGCGATA	0.998	30	CCC -> CUC	Pro -> Leu	Non-Synonymous
nad6	146	2	TTTGTTAGGTCTCGACTTCT	C	CGCTATGATCTTCTCAGTAG	0.999	49	UCC -> UUC	Ser -> Phe	Non-Synonymous
nad6	161	2	CTTCTCCGCTATGATCTTCT	C	AGTAGTTCATATAGGAGCTA	0.999	54	UCA -> UUA	Ser -> Leu	Non-Synonymous
nad6	169	1	CTATGATCTTCTCAGTAGTT	C	ATATAGGAGCTATAGCCGTT	1	57	CAU -> UAU	His -> Tyr	Non-Synonymous
nad6	463	1	ATTTCGTCTGGTTTTTGCTT	C	CGTCTCTCATTTTATTAGTA	0.945	155	CCG -> UCG	Pro -> Ser	Non-Synonymous
nad6	654	3	ATATTGGTTCGAATCCAATT	C	GTGAGATGGCAGTGANNNNN	0.931	218	UUC -> UUU	Phe -> Phe	Synonymous
nad7	38	2	GCAAATCCAAAATTTCACTT	C	GAATTTCGGACCTCAACATC	0.999	13	UCG -> UUG	Ser -> Leu	Non-Synonymous
nad7	45	3	CAAAATTTCACTTCGAATTT	C	GGACCTCAACATCCTGCTGC	0.997	15	UUC -> UUU	Phe -> Phe	Synonymous
nad7	77	2	TCCTGCTGCTCATGGTGTTT	C	ACGATCAGTATTGGAAATGA	0.991	26	UCA -> UUA	Ser -> Leu	Non-Synonymous
nad7	83	2	TGCTCATGGTGTTTCACGAT	C	AGTATTGGAAATGAACGGAG	1	28	UCA -> UUA	Ser -> Leu	Non-Synonymous
nad7	200	2	TCTTCAAGCTTTACCTTATT	C	TGATCGTTTAGACTATGTTT	0.995	67	UCU -> UUU	Ser -> Phe	Non-Synonymous
nad7	316	1	AATATATACGAGTCTTATTC	C	GTGAAATAACTCGAATTTCA	0.998	106	CGU -> UGU	Arg -> Cys	Non-Synonymous
nad7	335	2	CCGTGAAATAACTCGAATTT	C	AAATCATTCACTTGCTTTAA	0.999	112	UCA -> UUA	Ser -> Leu	Non-Synonymous
nad7	344	2	AACTCGAATTTCAAATCATT	C	ACTTGCTTTAACTACTCATG	0.999	115	UCA -> UUA	Ser -> Leu	Non-Synonymous
nad7	383	2	TGCTATGGATGTGGGAGCAT	C	AACTCCGTTCCTGTGGGCTT	1	128	UCA -> UUA	Ser -> Leu	Non-Synonymous
nad7	578	2	CGACGAATTAGAAGAGATGT	C	AACCGGCAACCGTATCTGGA	1	193	UCA -> UUA	Ser -> Leu	Non-Synonymous
nad7	679	1	GTGGTGTAATGTTAAGAGGT	C	CAGGGGTATGCTGGGATTTG	0.995	227	CCA -> UCA	Pro -> Ser	Non-Synonymous
nad7	769	1	CAGTAGGTACCAGAGGAGAT	C	GCTATGATCGTTACTGTATC	1	257	CGC -> UGC	Arg -> Cys	Non-Synonymous
nad7	789	3	CGCTATGATCGTTACTGTAT	C	CGTATCGAAGAGATGCGACA	0.922	263	AUC -> AUU	Ile -> Ile	Synonymous
nad7	926	2	GAAACTATCCATGGAATCCT	C	AATTCACCATTTCGAACTTT	0.999	309	UCA -> UUA	Ser -> Leu	Non-Synonymous
nad7	963	3	CTTTATACAGAAGGTTTTTC	C	GTACCAGCTTCTTCTACCTA	0.94	321	UCC -> UCU	Ser -> Ser	Synonymous
nad7	1088	2	AGCACCAGGCTTTGCCCATT	C	ACAAGGACTCGATTCTATGT	0.988	363	UCA -> UUA	Ser -> Leu	Non-Synonymous
nad7	1103	2	CCATTCACAAGGACTCGATT	C	TATGTCCAAACATCACATGC	0.999	368	UCU -> UUU	Ser -> Phe	Non-Synonymous
nad7	1124	2	TATGTCCAAACATCACATGC	C	AGCAGATGTGGTCACCATCA	1	375	CCA -> CUA	Pro -> Leu	Non-Synonymous
nad7	1137	3	CACATGCCAGCAGATGTGGT	C	ACCATCATAGGTACTCAAGA	0.941	379	GUC -> GUU	Val -> Val	Synonymous
nad9	92	2	ATCGGAACATGGGAATAGAT	C	TGATACCAATTCGGATTACC	0.999	31	UCU -> UUU	Ser -> Phe	Non-Synonymous
nad9	167	2	TTATACAAGGGTTCAAGTTT	C	GATCGATATTTGCGGAGTTG	0.997	56	UCG -> UUG	Ser -> Leu	Non-Synonymous
nad9	190	1	TCGATATTTGCGGAGTTGAT	C	ATCCCTCTCGAAAACGAAGA	1	64	CAU -> UAU	His -> Tyr	Non-Synonymous
nad9	298	1	ACGAAGTAACACGAATATCT	C	CGGTAGTCAGTCTATTTCCA	0.996	100	CCG -> UCG	Pro -> Ser	Non-Synonymous
nad9	328	1	GTCTATTTCCATCAGCCGGC	C	GGTGGGAGCGAGAAGTTTGG	1	110	CGG -> UGG	Arg -> Trp	Non-Synonymous
nad9	368	2	GGATATGTTTGGTGTTTCTT	C	CATCAATCATCCGGATCTAC	1	123	UCC -> UUC	Ser -> Phe	Non-Synonymous
nad9	398	2	TCCGGATCTACGCCGTATAT	C	AACAGATTATGGTTTCGAGG	0.998	133	UCA -> UUA	Ser -> Leu	Non-Synonymous
nad9	439	1	GTCATCCATTACGAAAAGAC	C	TTCCTCTGAGTGGATATGTT	0.976	147	CUU -> UUU	Leu -> Phe	Non-Synonymous
rpl5	245	2	GCATGGAATGTCTCATTTTT	C	GGTCAGACTCTCTACAGTAA	0.993	82	UCG -> UUG	Ser -> Leu	Non-Synonymous
rpl5	440	2	CACACAAGATGAGACTTTAC	C	ACCGTGGAGCGGCTTTTTGC	0.994	147	CCA -> CUA	Pro -> Leu	Non-Synonymous
rpl5	443	2	ACAAGATGAGACTTTACCAC	C	GTGGAGCGGCTTTTTGCAAA	0.999	148	CCG -> CUG	Pro -> Leu	Non-Synonymous
rps12	71	2	CACGGACCGTACTCGAGCTT	C	GGATCAATGTCCCCAGAAGC	1	24	UCG -> UUG	Ser -> Leu	Non-Synonymous
rps12	104	2	CCAGAAGCAAGGAGTATGCC	C	GCGTCTTTCAACCAGAACGC	0.997	35	CCG -> CUG	Pro -> Leu	Non-Synonymous
rps12	146	2	GAAAAAACCGAATTCAGCTC	C	ACGTAAGATAGCCAAAGTAC	0.999	49	CCA -> CUA	Pro -> Leu	Non-Synonymous
rps12	269	2	AGGGGGTAGAGTCAAAGATT	C	ACCAGGTGTGAAATCCCATT	0.993	90	UCA -> UUA	Ser -> Leu	Non-Synonymous
rps12	284	2	AGATTCACCAGGTGTGAAAT	C	CCATTGTATTCGAGGAGTCA	1	95	UCC -> UUC	Ser -> Phe	Non-Synonymous
rps3	64	1	ATCGTAGTTCAGATTCAAGT	C	GGTTCAGTGATTATTATTAT	1	22	CGG -> UGG	Arg -> Trp	Non-Synonymous
rps3	69	3	AGTTCAGATTCAAGTCGGTT	C	AGTGATTATTATTATGGTAA	0.984	23	UUC -> UUU	Phe -> Phe	Synonymous
rps3	92	2	TGATTATTATTATGGTAAAT	C	CGTGTATCAAGATGTCAATC	0.967	31	UCC -> UUC	Ser -> Phe	Non-Synonymous
rps3	572	2	GCGCTTCTCTTTGAATTTTT	C	GGTCATGCAATATTTTTTGA	0.989	191	UCG -> UUG	Ser -> Leu	Non-Synonymous
rps3	749	2	CGCTTTTTTTGTAGAAAGCT	C	GACCAGCGAGAAAAAGTGTT	0.972	250	UCG -> UUG	Ser -> Leu	Non-Synonymous
rps3	896	2	CGGTGCTACCTTTTTCTTTC	C	AAGGGATGGGGTTGGGATAT	0.972	299	CCA -> CUA	Pro -> Leu	Non-Synonymous
rps3	1229	2	TGTTTATCAAAGTGCTTCCC	C	GATTGCTCAAGACATCTCTT	0.999	410	CCG -> CUG	Pro -> Leu	Non-Synonymous
rps3	1367	2	TATATGTTGTTCAGGTCGAT	C	AAAAGGCGCAAAAATAGCTA	0.999	456	UCA -> UUA	Ser -> Leu	Non-Synonymous
rps3	1420	1	GAAACTATGGAAAAACATCT	C	GTAATGTTTTTAACCAGAAA	0.925	474	CGU -> UGU	Arg -> Cys	Non-Synonymous
rps3	1453	1	ACCAGAAAATAGATTATGCT	C	CTGCGGAAGTATCTACTCGT	0.998	485	CCU -> UCU	Pro -> Ser	Non-Synonymous
rps3	1484	2	ATCTACTCGTTACGGAATCT	C	AGGTGTCAAAGTGTGGATTT	1	495	UCA -> UUA	Ser -> Leu	Non-Synonymous
rps4	175	1	TACAAACTACACGAAAGTTG	C	CCCTTTTTCATGGAGATTTA	0.999	59	CCC -> UCC	Pro -> Ser	Non-Synonymous
rps4	184	1	CACGAAAGTTGCCCCTTTTT	C	ATGGAGATTTAACCATCACA	0.994	62	CAU -> UAU	His -> Tyr	Non-Synonymous
rps4	269	2	ACTCAATCTAGAAACAAGAT	C	GGACGTTATTCTGGTTCGTC	0.998	90	UCG -> UUG	Ser -> Leu	Non-Synonymous
rps4	326	2	TATTCCTCAAGCAAGGCAGC	C	GATAAGTCATCGAAGGGTTT	0.999	109	CCG -> CUG	Pro -> Leu	Non-Synonymous
rps4	855	3	ATCTATTGCTTCGCATCCTT	C	CAAAAGGTTAGTATGAAGAG	0.938	285	UUC -> UUU	Phe -> Phe	Synonymous
rps4	920	2	CGAACTACCTACTCATTTTT	C	GGAGGTGAATCATAGAACAC	0.963	307	UCG -> UUG	Ser -> Leu	Non-Synonymous
rps4	931	1	CTCATTTTTCGGAGGTGAAT	C	ATAGAACACTAAAAGCTGTG	0.952	311	CAU -> UAU	His -> Tyr	Non-Synonymous
rps4	956	2	AACACTAAAAGCTGTGGTAT	C	TTATGGACCTAACATAGGTC	0.997	319	UCU -> UUU	Ser -> Phe	Non-Synonymous
rps4	1021	1	AAGATTTGAACCTTCTTCTT	C	GGAGCGGAAATGGACGTGGC	0.994	341	CGG -> UGG	Arg -> Trp	Non-Synonymous
rps4	920	2	CGAACTACCTACTCATTTTT	C	GGAGGTGAATCATAGAACAC	0.963	307	UCG -> UUG	Ser -> Leu	Non-Synonymous
rps4	931	1	CTCATTTTTCGGAGGTGAAT	C	ATAGAACACTAAAAGCTGTG	0.952	311	CAU -> UAU	His -> Tyr	Non-Synonymous
rps4	956	2	AACACTAAAAGCTGTGGTAT	C	TTATGGACCTAACATAGGTC	0.997	319	UCU -> UUU	Ser -> Phe	Non-Synonymous
rps4	1021	1	AAGATTTGAACCTTCTTCTT	C	GGAGCGGAAATGGACGTGGC	0.994	341	CGG -> UGG	Arg -> Trp	Non-Synonymous
rps4	931	1	CTCATTTTTCGGAGGTGAAT	C	ATAGAACACTAAAAGCTGTG	0.952	311	CAU -> UAU	His -> Tyr	Non-Synonymous
rps4	956	2	AACACTAAAAGCTGTGGTAT	C	TTATGGACCTAACATAGGTA	0.994	319	UCU -> UUU	Ser -> Phe	Non-Synonymous
rps4	1021	1	AAGATTTGAACCTTCTTCTT	C	GGAGCGGAAATGGACGTGGC	0.994	341	CGG -> UGG	Arg -> Trp	Non-Synonymous
