# Supplementary material for: Newly assembled mitochondrial genomes of Hypericum (Hypericaceae) provide insights into phylogenetic relationships and inter-organellar conflict
Source: Front Plant Sci. 2026 Feb 4;17:1763082. doi: 10.3389/fpls.2026.1763082 (PMC12913449; doi:10.3389/fpls.2026.1763082)
Supplement: Supplementary file 3 [file Supplementaryfile3.xlsx]

## Sheet: Table S18
Table S18 The homologous DNA fragment among six Hypericum species.
reference	query	r_start	r_end	q_start	q_end	r_alignment	q_alignment	%identity	r_length	q_length
H. androsaemum Chr2	H. hircinum Chr1	28069	80602	8335	61542	52534	53208	98.46	52533	53207
H. pulchrum Chr1	H. perforatum Chr1	152907	201861	207048	157429	48955	49620	98.33	48954	-49619
H. pulchrum Chr1	H. perforatum Chr2	1	39341	122895	162747	39341	39853	98.13	39340	39852
H. hirsutum	H. pulchrum Chr1	186375	225595	39832	1	39221	39832	97.84	39220	-39831
H. pulchrum Chr1	H. perforatum Chr2	60113	98877	238289	198965	38765	39325	98.3	38764	-39324
H. ascyron	H. androsaemum Chr2	24687	61745	37059	37606	31806	69411	96.86	37058	547
H. pulchrum Chr1	H. perforatum Chr1	202813	236891	37952	72513	34079	34562	98.34	34078	34561
H. perforatum Chr2	H. ascyron	132604	165942	28567	62180	33339	33614	97.27	33338	33613
H. androsaemum Chr1	H. hircinum Chr1	69510	101106	190365	158313	31597	32053	98.46	31596	-32052
H. androsaemum Chr3	H. hircinum Chr1	1	31244	268779	237132	31244	31648	98.45	31243	-31647
H. androsaemum Chr4	H. hircinum Chr2	10914	41171	71003	101666	30258	30664	98.45	30257	30663
H. hirsutum	H. pulchrum Chr2	33960	61623	49522	77521	27664	28000	97.48	27663	27999
H. pulchrum Chr2	H. perforatum Chr2	48911	74560	264259	238271	25650	25989	97.6	25649	-25988
H. pulchrum Chr2	H. perforatum Chr2	140077	165434	71541	45849	25358	25693	98.37	25357	-25692
H. hirsutum	H. pulchrum Chr2	306816	331489	194841	219803	24674	24963	98.45	24673	24962
H. androsaemum Chr3	H. hircinum Chr1	66328	90822	308005	283213	24495	24793	98.55	24494	-24792
H. perforatum Chr2	H. ascyron	191004	214038	380509	403842	23035	23334	97.43	23034	23333
H. hirsutum	H. pulchrum Chr1	130986	153835	228552	205355	22850	23198	98.06	22849	-23197
H. pulchrum Chr2	H. perforatum Chr2	81488	104337	1	23288	22850	23288	97.29	22849	23287
H. pulchrum Chr2	H. perforatum Chr1	26863	48920	37740	15332	22058	22409	97.98	22057	-22408
H. hirsutum	H. pulchrum Chr2	458463	480493	27198	49531	22031	22334	97.44	22030	22333
H. hirsutum	H. pulchrum Chr1	154109	175421	72896	51179	21313	21718	97.31	21312	-21717
H. pulchrum Chr1	H. perforatum Chr2	241325	262553	87014	108531	21229	21518	98.39	21228	21517
H. hirsutum	H. pulchrum Chr2	406537	427478	146180	167501	20942	21322	97.57	20941	21321
H. pulchrum Chr2	H. perforatum Chr1	195405	216346	91505	112731	20942	21227	98.51	20941	21226
H. pulchrum Chr1	H. perforatum Chr2	98869	119251	179023	199721	20383	20699	97.85	20382	20698
H. hirsutum	H. pulchrum Chr1	84469	104754	120741	100104	20286	20638	97.61	20285	-20637
H. androsaemum Chr3	H. hircinum Chr1	46991	66333	210510	190918	19343	19593	98.08	19342	-19592
H. ascyron	H. androsaemum Chr4	297859	317174	19316	19565	15725	35289	97.09	19315	249
H. perforatum Chr1	H. ascyron	172674	191634	189498	208666	18961	19169	96.74	18960	19168
H. androsaemum Chr1	H. hircinum Chr2	15532	34408	47774	28677	18877	19098	98.23	18876	-19097
H. pulchrum Chr2	H. perforatum Chr1	173915	192435	72508	91259	18521	18752	98.55	18520	18751
H. perforatum Chr2	H. ascyron	52607	70658	365991	347793	18052	18199	97.31	18051	-18198
H. hirsutum	H. pulchrum Chr2	335751	353701	109340	91059	17951	18282	97.01	17950	-18281
H. pulchrum Chr2	H. perforatum Chr2	109393	126773	23280	40801	17381	17522	97.8	17380	17521
H. androsaemum Chr1	H. hircinum Chr2	48814	66121	53423	70955	17308	17533	98.47	17307	17532
H. perforatum Chr1	H. ascyron	19390	36301	166074	148950	16912	17125	97.79	16911	-17124
H. pulchrum Chr1	H. perforatum Chr1	136554	152906	16576	1	16353	16576	98.37	16352	-16575
H. hirsutum	H. pulchrum Chr1	69078	85199	83675	100112	16122	16438	97.54	16121	16437
H. hirsutum	H. pulchrum Chr1	240393	255843	243844	228117	15451	15728	97.81	15450	-15727
H. androsaemum Chr4	H. hircinum Chr2	48714	64090	121208	105650	15377	15559	98.59	15376	-15558
H. ascyron	H. androsaemum Chr4	240825	256122	15298	15458	49434	64891	96.97	15297	160
H. pulchrum Chr2	H. perforatum Chr1	1	14929	129421	144551	14929	15131	98.27	14928	15130
H. perforatum Chr1	H. ascyron	111055	125699	337383	322556	14645	14828	97.39	14644	-14827
H. ascyron	H. androsaemum Chr3	196280	210864	14585	14686	77278	91963	96.58	14584	101
H. hirsutum	H. pulchrum Chr1	1	14290	140995	155463	14290	14469	97.69	14289	14468
H. perforatum Chr1	H. ascyron	125700	139973	322285	307846	14274	14440	97.57	14273	-14439
H. hirsutum	H. pulchrum Chr2	392449	406538	131182	145609	14090	14428	96.7	14089	14427
H. ascyron	H. androsaemum Chr1	315526	329401	13876	14132	35301	49432	97.1	13875	256
H. hirsutum	H. pulchrum Chr1	225596	239431	279972	265834	13836	14139	97.34	13835	-14138
H. perforatum Chr1	H. ascyron	139960	153411	307634	294073	13452	13562	97.82	13451	-13561
H. androsaemum Chr1	H. hircinum Chr1	101091	114501	139054	125487	13411	13568	98.34	13410	-13567
H. perforatum Chr1	H. ascyron	1	13323	217858	231363	13323	13506	98	13322	13505
H. pulchrum Chr1	H. perforatum Chr2	118907	131688	277430	264445	12782	12986	98.15	12781	-12985
H. perforatum Chr2	H. ascyron	114754	127487	75901	88768	12734	12868	97.17	12733	12867
H. hirsutum	H. pulchrum Chr1	358544	370827	164329	176641	12284	12313	96.98	12283	12312
H. ascyron	H. androsaemum Chr3	216222	228499	12278	12389	1	12389	97.58	12277	111
H. perforatum Chr1	H. ascyron	37525	49779	12663	25007	12255	12345	97.37	12254	12344
H. hirsutum	H. pulchrum Chr2	430446	442538	1	12273	12093	12273	97.52	12092	12272
H. ascyron	H. androsaemum Chr2	332411	344235	11825	11887	69723	81609	96.8	11824	62
H. ascyron	H. androsaemum Chr3	399770	411493	11724	11884	55067	66950	96.83	11723	160
H. hirsutum	H. pulchrum Chr1	274177	285472	72203	83670	11296	11468	96.87	11295	11467
H. perforatum Chr2	H. ascyron	10572	21728	249562	260854	11157	11293	97.6	11156	11292
H. perforatum Chr2	H. ascyron	241122	252238	105461	94141	11117	11321	95.63	11116	-11320
H. pulchrum Chr2	H. perforatum Chr1	14920	25458	144699	155370	10539	10672	98.57	10538	10671
H. hirsutum	H. pulchrum Chr1	175495	185716	50919	40517	10222	10403	97.55	10221	-10402
H. perforatum Chr2	H. ascyron	264887	275074	380521	370262	10188	10260	97.15	10187	-10259
H. pulchrum Chr1	H. perforatum Chr2	266547	276516	112778	122894	9970	10117	98.31	9969	10116
H. perforatum Chr2	H. ascyron	224088	233800	416540	406750	9713	9791	97.36	9712	-9790
H. androsaemum Chr2	H. hircinum Chr1	10432	19925	118298	108677	9494	9622	98.56	9493	-9621
H. perforatum Chr2	H. ascyron	70659	79830	346422	337105	9172	9318	97.25	9171	-9317
H. pulchrum Chr2	H. perforatum Chr2	129573	138723	80828	71542	9151	9287	98.3	9150	-9286
H. perforatum Chr1	H. ascyron	51320	60386	147764	138572	9067	9193	97.73	9066	-9192
H. hirsutum	H. pulchrum Chr1	24769	33776	124164	133334	9008	9171	97.46	9007	9170
H. hirsutum	H. pulchrum Chr1	265402	274242	195441	204443	8841	9003	97.5	8840	9002
H. hirsutum	H. pulchrum Chr1	113013	121704	186650	195488	8692	8839	97.72	8691	8838
H. ascyron	H. androsaemum Chr1	178534	187065	8532	8635	110988	102354	96.8	8531	103
H. ascyron	H. androsaemum Chr1	385587	393804	8218	8283	132085	140367	96.79	8217	65
H. ascyron	H. androsaemum Chr1	187159	195373	8215	8392	82286	73895	96.04	8214	177
H. androsaemum Chr4	H. hircinum Chr1	1743	9678	320413	312418	7936	7996	97.44	7935	-7995
H. androsaemum Chr1	H. hircinum Chr1	130967	138635	338232	330482	7669	7751	98.43	7668	-7750
H. ascyron	H. androsaemum Chr3	351964	359629	7666	7771	36791	44561	96.75	7665	105
H. perforatum Chr1	H. ascyron	60006	67645	268611	260870	7640	7742	97.08	7639	-7741
H. ascyron	H. androsaemum Chr4	96656	104160	7505	7591	11068	3478	97.57	7504	86
H. hirsutum	H. pulchrum Chr2	448796	456259	18152	25726	7464	7575	97.66	7463	7574
H. hirsutum	H. pulchrum Chr1	295188	302602	253594	246079	7415	7516	97.48	7414	-7515
H. androsaemum Chr2	H. hircinum Chr1	20658	28069	635	8125	7412	7491	98.35	7411	7490
H. ascyron	H. androsaemum Chr1	290490	297857	7368	7481	59468	66948	97.19	7367	113
H. ascyron	H. androsaemum Chr1	368599	375824	7226	7320	8356	15675	97.62	7225	94
H. androsaemum Chr1	H. hircinum Chr2	7955	15121	138361	145616	7167	7256	98.61	7166	7255
H. ascyron	H. androsaemum Chr1	258092	265028	6937	7013	22738	15726	96.48	6936	76
H. ascyron	H. androsaemum Chr2	76305	82996	6692	6746	104670	97925	97.5	6691	54
H. androsaemum Chr2	H. hircinum Chr1	96717	103378	81259	74514	6662	6746	98.71	6661	-6745
H. ascyron	H. androsaemum Chr1	270627	276823	6197	6273	49424	55696	97.1	6196	76
H. ascyron	H. androsaemum Chr2	156688	162610	5923	6021	14634	20654	95.6	5922	98
H. androsaemum Chr2	H. hircinum Chr1	1	5822	74513	68612	5822	5902	97.53	5821	-5901
H. androsaemum Chr4	H. hircinum Chr2	64174	69972	2823	8698	5799	5876	98.25	5798	5875
H. androsaemum Chr3	H. hircinum Chr1	90833	96600	274250	280091	5768	5842	97.87	5767	5841
H. pulchrum Chr2	H. perforatum Chr2	165422	171185	86651	80816	5764	5836	98.59	5763	-5835
H. androsaemum Chr1	H. hircinum Chr1	114561	119973	63490	68984	5413	5495	98.27	5412	5494
H. androsaemum Chr4	H. hircinum Chr2	70217	75572	21745	27189	5356	5445	98.26	5355	5444
H. perforatum Chr2	H. ascyron	45760	51104	179587	185010	5345	5424	97.73	5344	5423
H. ascyron	H. androsaemum Chr1	164073	169139	5067	5148	28362	33509	97.75	5066	81
H. androsaemum Chr3	H. hircinum Chr1	31251	36299	107430	102320	5049	5111	98.59	5048	-5110
H. ascyron	H. androsaemum Chr3	12889	17912	5024	5114	31639	36752	97.08	5023	90
H. perforatum Chr2	H. ascyron	33182	38181	285332	280272	5000	5061	98.13	4999	-5060
