# Supplementary material for: Newly assembled mitochondrial genomes of Hypericum (Hypericaceae) provide insights into phylogenetic relationships and inter-organellar conflict
Source: Front Plant Sci. 2026 Feb 4;17:1763082. doi: 10.3389/fpls.2026.1763082 (PMC12913449; doi:10.3389/fpls.2026.1763082)
Supplement: Supplementary file 4 [file Table1.xlsx]

## Sheet: Table S1
Table S1 Basic assemble information for H. ascyron and H. perforatum.
	Hypericum ascyron*	Hypericum perforatum*
		Chromosome1	Chromosome2
Contig length (bp)	411519	204492	280636
Total length (bp)	411519	485128
Contig GC (%)	0.4419	0.4448	0.4352
Total GC (%)	0.4419	0.4392
Num seqs of raw HiFi reads (n)	516416	632999
Mean length of raw HiFi reads (bp)	19075	17234
Sum length of raw HiFi reads (bp)	9850854489	10909336653
Mean coverage of contig	456.472	470.172	950.568
Mean coverage of mitogenome	456.472	748.071
