# Supplementary material for: Newly assembled mitochondrial genomes of Hypericum (Hypericaceae) provide insights into phylogenetic relationships and inter-organellar conflict
Source: Front Plant Sci. 2026 Feb 4;17:1763082. doi: 10.3389/fpls.2026.1763082 (PMC12913449; doi:10.3389/fpls.2026.1763082)
Supplement: Supplementary file 5 [file Table2.xlsx]

## Sheet: Table S2
Table S2 Contiguity metrics of HiMT, PMAT2, Oatk, and TIPPO.
H. ascyron	HiMT	PMAT	Oatk	TIPPO
Total Length (bp)	407232	401988	404591	401910
Total contig number (n)	3	10	6	6
Contig N50 (bp)	264428	112158	114020	112167
H. perforatum	HiMT	PMAT	Oatk	TIPPO
Total Length (bp)	485128	501667	486500	485126
Total contig number (n)	2	6	2	2
Contig N50 (bp)	280636	196735	281408	280634
