# Supplementary material for: Newly assembled mitochondrial genomes of Hypericum (Hypericaceae) provide insights into phylogenetic relationships and inter-organellar conflict
Source: Front Plant Sci. 2026 Feb 4;17:1763082. doi: 10.3389/fpls.2026.1763082 (PMC12913449; doi:10.3389/fpls.2026.1763082)
Supplement: Supplementary file 6 [file Table3.xlsx]

## Sheet: Table S3
Table S3 Accession numbers of 30 mitochondrial genomes used in phylogeny.
Order	Family	Section	Species	Mitochondrion genome				Database
Malpighiales	Hypericaceae	Sect. 5. ANDROSAEMUM (Duhamel) Godron	Hypericum androsaemum	OZ023200.1	OZ023201.1	OZ023202.1	OZ023203.1	GenBank
			Hypericum hircinum	OZ247460.1	OZ247461.1			GenBank
		Sect. 7. ROSCYNA (Spach) R. Keller	Hypericum ascyron*	C_AA133240.1				GenBase
		Sect. 9. HYPERICUM	Hypericum perforatum*	C_AA133241.1	C_AA133242.1			GenBase
		Sect. 18. TAENIOCARPIUM Jaub. & Spach	Hypericum hirsutum	OZ066692.1				GenBank
			Hypericum pulchrum	OZ066719.1	OZ066720.1			GenBank
	Calophyllaceae		Calophyllum soulattri	NC_079842				GenBank
	Podostemaceae		Terniopsis yongtaiensis	OR818323				GenBank
	Clusiaceae		Garcinia mangostana	PP861184				GenBank
			Garcinia humilis	PP864382				GenBank
			Garcinia oblongifolia	PP861185				GenBank
	Passifloraceae		Passiflora edulis	NC_050950				GenBank
	Salicaceae		Populus davidiana	NC_035157.1				GenBank
			Populus tremula	NC_028096				GenBank
			Populus alba	NC_041085				GenBank
			Salix dunnii	NC_058734.1				GenBank
			Salix wilsonii	NC_064688				GenBank
			Salix suchowensis	NC_029317				GenBank
	Rhizophoraceae		Bruguiera x rhynchopetala	NC_056360				GenBank
			Bruguiera sexangula	NC_056359				GenBank
			Kandelia obovata	NC_069222				GenBank
	Euphorbiaceae		Ricinus communis	NC_015141				GenBank
			Hevea spruceana	NC_084328.1				GenBank
			Manihot esculenta	NC_045136.1				GenBank
			Jatropha curcas	NC_077559.1				GenBank
Celastrales	Celastraceae		Euonymus alatus	NC_053921.1				GenBank
			Tripterygium wilfordii	NC_082972.1				GenBank
Sapindales	Meliaceae		Toona ciliata	NC_065060.1				GenBank
	Rutaceae		Citrus sinensis	NC_037463.1				GenBank
	Sapindaceae		Sapindus mukorossi	NC_050850.1				GenBank
Note: *: presented in this paper
