# Supplementary material for: Newly assembled mitochondrial genomes of Hypericum (Hypericaceae) provide insights into phylogenetic relationships and inter-organellar conflict
Source: Front Plant Sci. 2026 Feb 4;17:1763082. doi: 10.3389/fpls.2026.1763082 (PMC12913449; doi:10.3389/fpls.2026.1763082)
Supplement: Supplementary file 7 [file Table4.xlsx]

## Sheet: Table S4
Table S4 Characteristics of 6 mitochondrial genomes in Hypericum
	Hypericum ascyron	Hypericum perforatum	Hypericum androsaemum	Hypericum pulchrum	Hypericum hirsutum	Hypericum hircinum
Basic information
Genome size (bp)	411519	485128	415731	494351	481980	486110
Total GC (%)	44.19	43.92	44.02	44.02	44.28	43.98
Chromosome number (n)	1	2	4	2	1	2
Group of genes
ATP synthase	atp1, atp4, atp6, atp8, atp9	atp1, atp4, atp6, atp8, atp9	atp1, atp4, atp6, atp8, atp9	atp1, atp4, atp6, atp8, atp9	atp1, atp4, atp6, atp8, atp9	atp1 (2), atp4, atp6, atp8, atp9
Cytohrome c biogenesis	ccmB, ccmC, ccmFC*, ccmFN	ccmB, ccmC (2), ccmFC*, ccmFN	ccmB, ccmC, ccmFC*, ccmFN	ccmB, ccmC (2), ccmFC*, ccmFN	ccmB, ccmC, ccmFC*, ccmFN	ccmB, ccmC, ccmFC*, ccmFN
Ubiquinol cytochrome c reductase	cob	cob	cob	cob	cob	cob
Cytochrome c oxidase	cox1, cox2, cox3	cox1, cox2, cox3	cox1, cox2, cox3 (2)	cox1, cox2, cox3	cox1, cox2, cox3	cox1, cox2, cox3
Maturases	matR	matR	matR	matR	matR	matR
Transport membrane protein	mttB	mttB	mttB	mttB	mttB	mttB
NADH dehydrogenase	nad1****, nad2****, nad3, nad4***, nad4L, nad5****, nad6, nad7****, nad9	nad1****, nad2****, nad3, nad4***, nad4L, nad5****, nad6, nad7****, nad9	nad1****, nad2****, nad3, nad4***, nad4L, nad5****, nad6, nad7****, nad9	nad1****, nad2****, nad3, nad4***, nad4L, nad5****, nad6, nad7****, nad9	nad1****, nad2****, nad3, nad4***, nad4L, nad5****, nad6, nad7****, nad9	nad1****, nad2****, nad3, nad4***, nad4L, nad5****, nad6, nad7****, nad9
Ribosomal proteins (LSU)	rp110, rp15	rp110, rp15	rp110, rp15	rp110, rp15	rp110, rp15	rp110, rp15 (2)
Ribosomal proteins (SSU)	rps3*, rps4, rps12 (2)	rps3*, rps4, rps12 (2)	rps3*, rps4, rps12 (2)	rps3*, rps4, rps12 (2)	rps3*, rps4, rps12 (2)	rps3*, rps4 (2), rps12 (2)
Succinate dehydrogenase	sdh4	sdh4 (2)	sdh4 (2)	sdh4 (2)	sdh4	sdh4
Ribosomal RNAs	rrn18, rrn26, rrn5	rrn18, rrn26, rrn5	rrn18, rrn26, rrn5	rrn18, rrn26, rrn5	rrn18, rrn26, rrn5	rrn18, rrn26, rrn5
Transfer RNAs	trnC-GCA (2), trnD-GUC, trnE-UUC (3), trnF-GAA, trnG-GCC, trnI-CAU (2), trnK-UUU, trnM-CAU (2), trnN-GUU, trnP-UGG, trnQ-UUG, trnS-GCU, trnS-GGA, trnS-UGA, trnV-GAC, trnW-CCA, trnY-GUA	trnC-GCA, trnD-GUC, trnE-UUC (2), trnF-GAA, trnG-GCC, trnH-GUG, trnI-CAU (3), trnK-UUU (2), trnM-CAU (2), trnN-GUU, trnP-UGG, trnQ-UUG, trnS-GCU, trnS-GGA, trnS-UGA, trnT-UGU, trnV-GAC, trnW-CCA (2), trnY-GUA, trnfM-CAU	trnC-GCA, trnD-GUC, trnE-UUC, trnF-GAA, trnG-GCC, trnI-CAU (2), trnK-UUU, trnM-CAU (2), trnN-GUU, trnP-UGG, trnQ-UUG, trnS-GCU, trnS-GGA, trnS-UGA (2), trnT-UGU, trnV-GAC, trnW-CCA, trnY-GUA	trnC-GCA, trnD-GUC, trnE-UUC (2), trnF-GAA, trnG-GCC, trnH-GUG, trnI-CAU (2), trnK-UUU (2), trnM-CAU (2), trnN-GUU, trnP-UGG, trnQ-UUG, trnS-GCU, trnS-GGA, trnS-UGA, trnT-UGU (2), trnV-GAC, trnW-CCA (2), trnY-GUA, trnfM-CAU	trnC-GCA, trnD-GUC, trnE-UUC (2), trnF-GAA, trnG-GCC, trnH-GUG, trnI-CAU (2), trnK-UUU (2), trnM-CAU (2), trnN-GUU, trnP-UGG, trnQ-UUG, trnR-UCU, trnS-GCU, trnS-GGA, trnS-UGA, trnT-UGU (2), trnV-GAC, trnW-CCA (2), trnY-GUA, trnfM-CAU	trnC-GCA, trnD-GUC, trnE-UUC (2), trnF-GAA, trnG-GCC, trnH-GUG, trnI-CAU (2), trnK-UUU, trnM-CAU (2), trnN-GUU, trnP-UGG, trnQ-UUG, trnR-UCU, trnS-GCU, trnS-GGA, trnS-UGA (2), trnT-UGU, trnV-GAC, trnW-CCA (2), trnY-GUA
Genes information
PCGs (n)	30	30	30	30	30	30
tRNA (n)	17	20	18	20	21	20
rRNA (n)	3	3	3	3	3	3
Gene (n)	50	53	51	53	54	53
Notes:*:intron number;Gene(2):Number of copies of multi-copy genes.
