# Supplementary material for: Newly assembled mitochondrial genomes of Hypericum (Hypericaceae) provide insights into phylogenetic relationships and inter-organellar conflict
Source: Front Plant Sci. 2026 Feb 4;17:1763082. doi: 10.3389/fpls.2026.1763082 (PMC12913449; doi:10.3389/fpls.2026.1763082)
Supplement: Supplementary file 8 [file Table5.xlsx]

## Sheet: Table S5
Table S5 Characteristics of 6 plastid genomes in Hypericum
	Hypericum ascyron	Hypericum perforatum	Hypericum androsaemum	Hypericum pulchrum	Hypericum hirsutum	Hypericum hircinum
Basic information
Genome size (bp)	163564	139734	165001	149159	139437	165518
Total GC (%)	37.4	37.4	37.7	37.5	37.3	37.6
Genes information
PCGs (n)	79	76	78	75	76	76
rRNA (n)	8	8	8	8	8	8
tRNA (n)	34	34	35	34	35	35
Gene (n)	121	118	121	117	119	120
