# Supplementary material for: Newly assembled mitochondrial genomes of Hypericum (Hypericaceae) provide insights into phylogenetic relationships and inter-organellar conflict
Source: Front Plant Sci. 2026 Feb 4;17:1763082. doi: 10.3389/fpls.2026.1763082 (PMC12913449; doi:10.3389/fpls.2026.1763082)
Supplement: Supplementary file 9 [file Table6.xlsx]

## Sheet: Table S6
Table S6 Repeat sequences identified in Hypericum
	Types	Hypericum ascyron	Hypericum perforatum
SSRs	Monomer (n)	48	64
	Dimer (n)	26	31
	Trimer (n)	7	13
	Tetramer	28	40
	Pentamer (n)	8	5
	Hexamer (n)	5	0
	All (n)	122	153
	Length (bp)	1630	2117
		0.00396093	0.0043638
Tandem repeats	All (n)	43	43
	Length (bp)	2213	2616
		0.00537764	0.00539239
Dispersed repeats	Forward (n)	156	102
	Palindromic (n)	110	103
	Reverse (n)	1	1
	Complement (n)	0	0
	All (n)	267	206
	Length (bp)	23473	14308
		0.0570399	0.0294932
										0
